# Supplementary material for: FOXN1GFP/w Reporter hESCs Enable Identification of Integrin-β4, HLA-DR, and EpCAM as Markers of Human PSC-Derived FOXN1+ Thymic Epithelial Progenitors
Source: Stem Cell Reports. 2014 May 22;2(6):925–37. doi: 10.1016/j.stemcr.2014.04.009 (PMC4050347; doi:10.1016/j.stemcr.2014.04.009)
Supplement: Table S1. Average Probe Signals in 115 Probe Sets Differing Greater Than 3.0-Fold Upregulated in GFP+EpCAM+ versus GFP−EpCAM+ Cells, Related to Figure 3A [file mmc2.xlsx]

## Sheet: Final Table
Table S1. Average probe signals in 115 probe sets differing >3.0-fold up-regulated in GFP+EpCAM+ vs GFP-EpCAM+ cells, related to Figure 3A.
Probe ID	Symbol	GFP+ EpCAM+	GFP- EpCAM+	Fold Change	Definition	Synonyms
		Average Signal	Average Signal	GFP+ EpCAM+ vs GFP- EpCAM+
2356578	TH	5993.7	122.884	48.7753	Homo sapiens tyrosine hydroxylase (TH), transcript variant 2, mRNA.	TYH
1677273	TH	5350.58	128.539	41.6261	Homo sapiens tyrosine hydroxylase (TH), transcript variant 3, mRNA.	TYH
1748323	CXCL14	15720.8	593.588	26.4844	Homo sapiens chemokine (C-X-C motif) ligand 14 (CXCL14), mRNA.	SCYB14; KS1; Kec; bolekine; MGC10687; NJAC; MIP-2g; BRAK; BMAC
1795325	ACTG2	13461.6	614.272	21.9147	Homo sapiens actin, gamma 2, smooth muscle, enteric (ACTG2), mRNA.	ACTA3; ACTSG; ACTL3; ACTE; ACT
1651282	COL17A1	7976.31	500.073	15.9503	Homo sapiens collagen, type XVII, alpha 1 (COL17A1), mRNA.	KIAA0204; BA16H23.2; BPAG2; BP180; LAD-1
1769388	GJB2	1713.26	144.912	11.8228	Homo sapiens gap junction protein, beta 2, 26kDa (GJB2), mRNA.	DFNB1; NSRD1; HID; PPK; KID; DFNA3; CX26
2382290	KREMEN2	3508.38	298.16	11.7668	Homo sapiens kringle containing transmembrane protein 2 (KREMEN2), transcript variant 2, mRNA.	MGC16709; KRM2; MGC10791
1779071	FEZ1	3712.86	319.554	11.6189	Homo sapiens fasciculation and elongation protein zeta 1 (zygin I) (FEZ1), transcript variant 1, mRNA.
1799105	COL17A1	1958.38	171.887	11.3934	Homo sapiens collagen, type XVII, alpha 1 (COL17A1), mRNA.	KIAA0204; BA16H23.2; BPAG2; BP180; LAD-1
1665035	KRT14	1136.69	101.352	11.2153	Homo sapiens keratin 14 (epidermolysis bullosa simplex, Dowling-Meara, Koebner) (KRT14), mRNA.	K14; NFJ; CK14; EBS3; EBS4
1653934	LOC650517	3351.44	304.205	11.017	PREDICTED: Homo sapiens hypothetical LOC650517 (LOC650517), mRNA.
1671295	CCDC3	3699.33	345.298	10.7134	Homo sapiens coiled-coil domain containing 3 (CCDC3), mRNA.	FLJ20925; DKFZP761F241; RP11-347I22.1
1770612	KRT15	1733.62	167.028	10.3792	Homo sapiens keratin 15 (KRT15), mRNA.	K1CO; K15; CK15
1666392	WNT4	1439.45	163.301	8.81471	Homo sapiens wingless-type MMTV integration site family, member 4 (WNT4), mRNA.	WNT-4
1716803	RALYL	929.034	108.255	8.58187	Homo sapiens RALY RNA binding protein-like (RALYL), transcript variant 3, mRNA.	HNRPCL3
1658356	DKFZP586H2123	1617.07	203.879	7.93152	Homo sapiens regeneration associated muscle protease (DKFZP586H2123), transcript variant 1, mRNA.	RAMP; FP938
1655468	DSG3	1253.77	162.909	7.69615	Homo sapiens desmoglein 3 (pemphigus vulgaris antigen) (DSG3), mRNA.	DKFZp686P23184; CDHF6; PVA
1719759	TNC	7737.33	1006.8	7.68506	Homo sapiens tenascin C (TNC), mRNA.	HXB; TN; MGC167029
1743373	DLL1	1892.83	253.465	7.4678	Homo sapiens delta-like 1 (Drosophila) (DLL1), mRNA.	DELTA1; Delta
1689431	APCDD1L	718.699	99.0035	7.25933	Homo sapiens adenomatosis polyposis coli down-regulated 1-like (APCDD1L), mRNA.	RP4-685L9.2; FLJ90166; MGC126807; MGC126809
1673773	GALNTL4	707.564	102.972	6.87144	Homo sapiens UDP-N-acetyl-alpha-D-galactosamine:polypeptide N-acetylgalactosaminyltransferase-like 4 (GALNTL4), mRNA.	GALNT18; MGC71806; GALNT15; GalNAc-T15
2153495	WNT7B	850.667	128.846	6.60221	Homo sapiens wingless-type MMTV integration site family, member 7B (WNT7B), mRNA.
2138801	TP73L	2146.17	329.652	6.51042	Homo sapiens tumor protein p73-like (TP73L), mRNA.	TP63; EEC3; p63; B(p51B); p73H; p51; SHFM4; OFC8; RHS; KET; B(p51A); LMS; p73L
1764729	JAG2	2638.76	411.364	6.41466	Homo sapiens jagged 2 (JAG2), transcript variant 1, mRNA.	HJ2
1730645	TMEFF2	1133.39	180.673	6.27318	Homo sapiens transmembrane protein with EGF-like and two follistatin-like domains 2 (TMEFF2), mRNA.	TPEF; TENB2; TR; HPP1
2228162	KRT16	1863.91	299.07	6.23235	Homo sapiens keratin 16 (focal non-epidermolytic palmoplantar keratoderma) (KRT16), mRNA.	K16; KRT16A; CK16; NEPPK; K1CP
2212999	KIF5C	712.245	118.277	6.02186	Homo sapiens kinesin family member 5C (KIF5C), mRNA.	NKHC; NKHC-2; NKHC2; MGC111478; KIAA0531; FLJ44735; KINN
1663080	LFNG	1080.01	183.462	5.88682	Homo sapiens LFNG O-fucosylpeptide 3-beta-N-acetylglucosaminyltransferase (LFNG), transcript variant 1, mRNA.	SCDO3
1811468	IRX3	4021.98	694.324	5.79266	Homo sapiens iroquois homeobox 3 (IRX3), mRNA.	IRX-1
1684108	IRX4	811.699	141.048	5.75476	Homo sapiens iroquois homeobox 4 (IRX4), mRNA.	MGC131996
1774602	FBLN2	1203.05	209.306	5.74779	Homo sapiens fibulin 2 (FBLN2), transcript variant 2, mRNA.
1701933	SNCA	854.604	150.357	5.68385	Homo sapiens synuclein, alpha (non A4 component of amyloid precursor) (SNCA), transcript variant NACP112, mRNA.	PD1; NACP; PARK4; MGC110988; PARK1
2390919	FBLN2	1104.31	195.225	5.65659	Homo sapiens fibulin 2 (FBLN2), transcript variant 2, mRNA.
2399523	JAG2	914.973	163.454	5.59774	Homo sapiens jagged 2 (JAG2), transcript variant 2, mRNA.	HJ2
1750373	KAL1	687.842	124.741	5.51417	Homo sapiens Kallmann syndrome 1 sequence (KAL1), mRNA.	KAL; KMS; HHA; ADMLX; KALIG-1
1763587	TNMD	440.609	80.7616	5.45568	Homo sapiens tenomodulin (TNMD), mRNA.	tendin; CHM1L; BRICD4; myodulin; TEM; CHM1-LIKE
2111255	VIT	550.792	101.506	5.42619	Homo sapiens vitrin (VIT), mRNA.	MGC70561; DKFZp313L1517; MGC149746
1652065	KCNMB1	505.009	93.099	5.42443	Homo sapiens potassium large conductance calcium-activated channel, subfamily M, beta member 1 (KCNMB1), mRNA.	K(VCA)beta; SLO-BETA; hslo-beta
1774685	IL24	423.948	79.3405	5.3434	Homo sapiens interleukin 24 (IL24), transcript variant 1, mRNA.	IL-24; ST16; MDA7; mda-7; C49A; FISP; Mob-5; IL10B
1801205	GPNMB	1232.77	233.701	5.27499	Homo sapiens glycoprotein (transmembrane) nmb (GPNMB), transcript variant 1, mRNA.	NMB; HGFIN
2404063	APP	3760	724.542	5.18949	Homo sapiens amyloid beta (A4) precursor protein (APP), transcript variant 3, mRNA.	AD1; ABETA; CTFgamma; APPI; ABPP; CVAP; PN2; AAA
1713744	C14orf132	699.426	136.685	5.11707	Homo sapiens chromosome 14 open reading frame 132 (C14orf132), mRNA.	DKFZp761F2014
1751161	COL7A1	7721.61	1510.75	5.1111	Homo sapiens collagen, type VII, alpha 1 (epidermolysis bullosa, dystrophic, dominant and recessive) (COL7A1), mRNA.	EBR1; EBD1; EBDCT
1657087	ZNF533	634.05	126.239	5.02263	Homo sapiens zinc finger protein 533 (ZNF533), mRNA.	FLJ25270
1743103	SH3PXD2A	2442.95	507.365	4.81498	Homo sapiens SH3 and PX domains 2A (SH3PXD2A), mRNA.	SH3MD1; FISH
1671703	ACTA2	5974	1260.64	4.73887	Homo sapiens actin, alpha 2, smooth muscle, aorta (ACTA2), mRNA.	ACTSA
1680814	EDN2	412.729	87.6609	4.70824	Homo sapiens endothelin 2 (EDN2), mRNA.	ET2
1709434	VIT	500.97	106.489	4.70445	Homo sapiens vitrin (VIT), mRNA.	MGC70561; DKFZp313L1517; MGC149746
1703174	FREM2	1298.51	276.422	4.69756	Homo sapiens FRAS1 related extracellular matrix protein 2 (FREM2), mRNA.	KIAA1074; DKFZp686J0811; DKFZp781I048
2371458	CXCR7	2717.3	582.251	4.66689	Homo sapiens chemokine (C-X-C motif) receptor 7 (CXCR7), transcript variant 1, mRNA.	CMKOR1; GPR159; RDC1
1693912	SLC47A2	378.018	81.5176	4.63726	Homo sapiens solute carrier family 47, member 2 (SLC47A2), transcript variant 1, mRNA.	MATE2-K; MATE2-B; MATE2; FLJ31196
1719543	MAF	839.909	187.892	4.47016	Homo sapiens v-maf musculoaponeurotic fibrosarcoma oncogene homolog (avian) (MAF), transcript variant 1, mRNA.	MGC71685
1771688	RAB7B	774.128	173.622	4.45869	Homo sapiens RAB7B, member RAS oncogene family (RAB7B), mRNA.	MGC9726; RAB7; MGC16212
2404065	APP	4634.03	1042.23	4.44627	Homo sapiens amyloid beta (A4) precursor protein (APP), transcript variant 3, mRNA.	AD1; ABETA; CTFgamma; APPI; ABPP; CVAP; PN2; AAA
2145670	TNC	1505.64	339.526	4.43452	Homo sapiens tenascin C (hexabrachion) (TNC), mRNA.	HXB; TN
1736760	KRT16	766.592	173.487	4.41873	Homo sapiens keratin 16 (focal non-epidermolytic palmoplantar keratoderma) (KRT16), mRNA.	K16; KRT16A; CK16; NEPPK; K1CP
1676728	DLK2	370.775	83.9358	4.41737	Homo sapiens delta-like 2 homolog (Drosophila) (DLK2), transcript variant 2, mRNA.	MGC2487; EGFL9; MGC111055
1670490	PDPN	1706.24	397.016	4.29767	Homo sapiens podoplanin (PDPN), transcript variant 4, mRNA.	Gp38; OTS8; T1A; PA2.26; GP40; GP36; T1A-2; HT1A-1
1757736	IRX5	852.187	200.492	4.25049	Homo sapiens iroquois homeobox 5 (IRX5), mRNA.	IRX-2a
1803593	WNT3	1190.69	284.353	4.18738	Homo sapiens wingless-type MMTV integration site family, member 3 (WNT3), mRNA.	MGC138323; MGC131950; MGC138321; INT4
1687301	VCAN	1164.59	281.276	4.14039	Homo sapiens versican (VCAN), mRNA.	DKFZp686K06110; WGN; VERSICAN; PG-M; WGN1; ERVR; CSPG2
2199389	VIPR1	535.835	129.484	4.13824	Homo sapiens vasoactive intestinal peptide receptor 1 (VIPR1), mRNA.	PACAP-R-2; FLJ41949; VPAC1; VIRG; HVR1; VPCAP1R; II; VAPC1; VIPR; RDC1
2125869	ACTA1	774.943	190.077	4.077	Homo sapiens actin, alpha 1, skeletal muscle (ACTA1), mRNA.	MPFD; ASMA; NEM1; CFTDM; ACTA; CFTD; NEM2; CFTD1; NEM3
2387952	FAM134B	428.843	108.572	3.94984	Homo sapiens family with sequence similarity 134, member B (FAM134B), transcript variant 1, mRNA.	FLJ22155; FLJ20152; FLJ22179
1718671	GJB6	345.388	88.1137	3.9198	Homo sapiens gap junction protein, beta 6 (GJB6), mRNA.	HED; ED2; CX30; DFNA3; EDH
2315789	PTPRD	669.823	171.868	3.89731	Homo sapiens protein tyrosine phosphatase, receptor type, D (PTPRD), transcript variant 2, mRNA.	R-PTP-DELTA; HPTP-DELTA; MGC119751; MGC119750; MGC119752; PTPD; HPTPD; HPTP; MGC119753
1912619		570.324	148.637	3.83701	full-length cDNA clone CS0DF032YD19 of Fetal brain of Homo sapiens (human)
1806667	FRAS1	4096.76	1075.9	3.80774	Homo sapiens Fraser syndrome 1 (FRAS1), mRNA.	KIAA1500; FLJ22031; FLJ14927; DKFZp686P08111; DKFZp686I05113
1788131	CYP26A1	968.412	254.902	3.79916	Homo sapiens cytochrome P450, family 26, subfamily A, polypeptide 1 (CYP26A1), transcript variant 2, mRNA.	CP26; P450RAI1; CYP26; P450RAI
1758404	TFAP2B	1842.04	493.346	3.73377	Homo sapiens transcription factor AP-2 beta (activating enhancer binding protein 2 beta) (TFAP2B), mRNA.	MGC21381; AP-2B; AP2-B
1731714	CREB5	515.48	138.263	3.72826	Homo sapiens cAMP responsive element binding protein 5 (CREB5), transcript variant 1, mRNA.	CRE-BPA
1812902	CYYR1	839.803	225.523	3.7238	Homo sapiens cysteine/tyrosine-rich 1 (CYYR1), mRNA.	C21orf95
2361400	ABCA12	357.192	96.4979	3.70156	Homo sapiens ATP-binding cassette, sub-family A (ABC1), member 12 (ABCA12), transcript variant 2, mRNA.	ICR2B; LI2; DKFZp434G232; FLJ41584
2128795	LRIG1	1104.39	299.038	3.69312	Homo sapiens leucine-rich repeats and immunoglobulin-like domains 1 (LRIG1), mRNA.	LIG-1; LIG1; DKFZP586O1624
1789357	DLX3	576.55	156.76	3.67793	Homo sapiens distal-less homeobox 3 (DLX3), mRNA.	TDO
1656951	APCDD1	1988.12	542.678	3.66355	Homo sapiens adenomatosis polyposis coli down-regulated 1 (APCDD1), mRNA.	DRAPC1; B7323; FP7019
2087692	CYBRD1	553.938	151.375	3.65939	Homo sapiens cytochrome b reductase 1 (CYBRD1), mRNA.	FLJ23462; FRRS3; DCYTB
1713813	LOC400578	719.867	197.108	3.65214	PREDICTED: Homo sapiens similar to Keratin, type I cytoskeletal 14 (Cytokeratin-14) (CK-14) (Keratin-14) (K14) (LOC400578), mRNA.
1700081	FST	3399.02	933.056	3.64289	Homo sapiens follistatin (FST), transcript variant FST344, mRNA.	FS
1704154	TNFRSF19	5336.49	1473.75	3.62104	Homo sapiens tumor necrosis factor receptor superfamily, member 19 (TNFRSF19), transcript variant 2, mRNA.	TAJ; TAJ-alpha; TRADE; TROY
1658426	WNT10A	670.61	187.943	3.56815	Homo sapiens wingless-type MMTV integration site family, member 10A (WNT10A), mRNA.	FLJ14301
1735712	KRT1	1737.16	488.249	3.55794	Homo sapiens keratin 1 (KRT1), mRNA.	EHK1; CK1; KRT1A; K1
1669982	CCDC85A	661.459	186.413	3.54834	Homo sapiens coiled-coil domain containing 85A (CCDC85A), mRNA.	KIAA1912
1812031	PALM	1932.37	554.241	3.48652	Homo sapiens paralemmin (PALM), transcript variant 1, mRNA.	KIAA0270
1679797	ADARB1	1699.82	490.477	3.46565	Homo sapiens adenosine deaminase, RNA-specific, B1 (RED1 homolog rat) (ADARB1), transcript variant 1, mRNA.	ADAR2a; ADAR2; DRABA2; DRADA2; ADAR2a-L1; ADAR2a-L2; ADAR2g; ADAR2c; RED1; ADAR2a-L3; ADAR2b; ADAR2d
1770537	NGFRAP1	1029.4	299.966	3.43173	Homo sapiens nerve growth factor receptor (TNFRSF16) associated protein 1 (NGFRAP1), transcript variant 3, mRNA.	HGR74; NADE; Bex; BEX3; DXS6984E
1674344	PARD6G	625.927	182.747	3.42511	Homo sapiens par-6 partitioning defective 6 homolog gamma (C. elegans) (PARD6G), mRNA.	FLJ45701; PAR-6G; PAR6gamma
1727992	FEZ1	393.79	115.614	3.40608	Homo sapiens fasciculation and elongation protein zeta 1 (zygin I) (FEZ1), transcript variant 2, mRNA.
1653283	APP	608.022	179.37	3.38977	Homo sapiens amyloid beta (A4) precursor protein (APP), transcript variant 1, mRNA.	AD1; ABETA; CTFgamma; APPI; ABPP; CVAP; PN2; AAA
1905356		364.93	108.493	3.36362	AGENCOURT_8673504 Lupski_sciatic_nerve Homo sapiens cDNA clone IMAGE:6199847 5, mRNA sequence
2400935	TAGLN	2946.35	893.859	3.29621	Homo sapiens transgelin (TAGLN), transcript variant 2, mRNA.	TAGLN1; WS3-10; SM22; DKFZp686P11128; SMCC
2111237	MN1	641.137	196.218	3.26747	Homo sapiens meningioma (disrupted in balanced translocation) 1 (MN1), mRNA.	MGCR1-PEN; MGCR; MGCR1; dJ353E16.2
1715684	LAMB3	525.592	161.201	3.26047	Homo sapiens laminin, beta 3 (LAMB3), transcript variant 1, mRNA.	LAMNB1
1657451	SRPK2	358.142	110.403	3.24394	Homo sapiens SFRS protein kinase 2 (SRPK2), transcript variant 2, mRNA.	FLJ36101; SFRSK2
1715096	C6orf168	458.793	141.533	3.2416	Homo sapiens chromosome 6 open reading frame 168 (C6orf168), mRNA.	MGC2817; dJ273F20
1666845	KRT17	21187.9	6553.04	3.23329	Homo sapiens keratin 17 (KRT17), mRNA.	PCHC1; K17; PC2; PC
2163790	CGB5	375.672	116.252	3.23153	Homo sapiens chorionic gonadotropin, beta polypeptide 5 (CGB5), mRNA.	MGC119822; HCG
1805064	SCARNA9	541.172	167.789	3.22531	Homo sapiens small Cajal body-specific RNA 9 (SCARNA9), non-coding RNA.	Z32; mgU2-19/30
1671318	FRAS1	420.277	130.473	3.22118	Homo sapiens Fraser syndrome 1 (FRAS1), transcript variant 2, mRNA.	KIAA1500; FLJ22031; FLJ14927; DKFZp686I05113
1751886	REC8	958.656	299.825	3.19739	Homo sapiens REC8 homolog (yeast) (REC8), transcript variant 1, mRNA.	HR21spB; REC8; MGC950; REC8L1; Rec8p
2359287	ITGA6	442.832	138.964	3.18666	Homo sapiens integrin, alpha 6 (ITGA6), transcript variant 2, mRNA.	VLA-6; ITGA6B; CD49f
1836172		394.763	124.085	3.1814	17000583181795 GRN_PRENEU Homo sapiens cDNA 5, mRNA sequence
1785404	FGFBP1	1474.78	466.144	3.16378	Homo sapiens fibroblast growth factor binding protein 1 (FGFBP1), mRNA.	FGFBP; HBP17
1703913	DST	305.832	97.3205	3.14253	Homo sapiens dystonin (DST), transcript variant 1e, mRNA.	CATX-15; KIAA0465; D6S1101; DMH; BP240; MACF2; BPAG1; KIAA1470; BPA; DKFZp564B2416; FLJ46791
1732197	MN1	445.671	141.835	3.14217	Homo sapiens meningioma (disrupted in balanced translocation) 1 (MN1), mRNA.	MGCR1-PEN; MGCR; MGCR1; dJ353E16.2
2407389	GPNMB	557.173	177.621	3.13686	Homo sapiens glycoprotein (transmembrane) nmb (GPNMB), transcript variant 2, mRNA.	NMB; HGFIN
1789627	SEPT5	438.317	141.649	3.09439	Homo sapiens septin 5 (SEPT5), mRNA.	PNUTL1; CDCREL1; H5; CDCREL; CDCREL-1
1750748	MGC102966	803.754	260.233	3.08859	PREDICTED: Homo sapiens similar to Keratin, type I cytoskeletal 16 (Cytokeratin-16) (CK-16) (Keratin-16) (K16) (MGC102966), misc RNA.
1701340	LHX3	282.859	91.6087	3.08769	Homo sapiens LIM homeobox 3 (LHX3), transcript variant 1, mRNA.	M2-LHX3; DKFZp762A2013
1761540	SEMA3F	811.837	263.144	3.08514	Homo sapiens sema domain, immunoglobulin domain (Ig), short basic domain, secreted, (semaphorin) 3F (SEMA3F), mRNA.	SEMAK; SEMA-IV; sema IV; SEMA4
1788931	DOCK8	569.011	185.071	3.07456	Homo sapiens dedicator of cytokinesis 8 (DOCK8), mRNA.	FLJ00026; FLJ00346; FLJ00152; MRD2; ZIR8
2411935	KREMEN2	262.526	87.0998	3.01408	Homo sapiens kringle containing transmembrane protein 2 (KREMEN2), transcript variant 4, mRNA.	MGC16709; KRM2; MGC10791
1782412	IRX2	2187.33	726.588	3.01041	Homo sapiens iroquois homeobox 2 (IRX2), mRNA.
1778668	TAGLN	15389.9	5114.07	3.00932	Homo sapiens transgelin (TAGLN), transcript variant 2, mRNA.	TAGLN1; WS3-10; SM22; DKFZp686P11128; SMCC
1681857	MYL7	367.032	122.267	3.0019	Homo sapiens myosin, light chain 7, regulatory (MYL7), mRNA.	MYLC2A; MYL2A
