# Supplementary material for: FOXN1GFP/w Reporter hESCs Enable Identification of Integrin-β4, HLA-DR, and EpCAM as Markers of Human PSC-Derived FOXN1+ Thymic Epithelial Progenitors
Source: Stem Cell Reports. 2014 May 22;2(6):925–37. doi: 10.1016/j.stemcr.2014.04.009 (PMC4050347; doi:10.1016/j.stemcr.2014.04.009)
Supplement: Table S2. Average Probe Signals in 213 Probe Sets Differing Greater Than 3.0-Fold Upregulated in GFP−EpCAM+ versus GFP+EpCAM+ Cells, Related to Figure 3A [file mmc3.xlsx]

## Sheet: Final Table
Table S2. Average probe signals in 213 probe sets differing >3.0-fold up-regulated in GFP-EpCAM+ vs GFP+EpCAM+ cells, related to Figure 3A.
Probe ID	Symbol	GFP- EpCAM+	GFP+ EpCAM+	Fold Change	Definition	Synonyms
		Average Signal	Average Signal	GFP- EpCAM+ vs GFP+ EpCAM+
1651354	SPP1	540.384	11225.6	20.7733	Homo sapiens secreted phosphoprotein 1 (SPP1), transcript variant 2, mRNA.	BNSP; MGC110940; BSPI; OPN; ETA-1
2374449	SPP1	359.023	6913.08	19.2553	Homo sapiens secreted phosphoprotein 1 (SPP1), transcript variant 1, mRNA.	BNSP; MGC110940; BSPI; OPN; ETA-1
1753101	VTCN1	326.33	5651.15	17.3173	Homo sapiens V-set domain containing T cell activation inhibitor 1 (VTCN1), mRNA.	B7h.5; B7X; B7H4; VCTN1; FLJ22418; B7-H4; PRO1291; B7S1; RP11-229A19.4
1658660	ACTC1	354.2	5714.42	16.1333	Homo sapiens actin, alpha, cardiac muscle 1 (ACTC1), mRNA.	ACTC; CMD1R
1780255	KLK6	245.196	3335.47	13.6033	Homo sapiens kallikrein-related peptidase 6 (KLK6), transcript variant B, mRNA.	PRSS18; Klk7; hK6; SP59; Bssp; MGC9355; NEUROSIN; ZYME; PRSS9
1778595	SLN	176.615	2291.68	12.9756	Homo sapiens sarcolipin (SLN), mRNA.	MGC12301; MGC125854; MGC125855
1704753	EPAS1	598.291	7098.35	11.8644	Homo sapiens endothelial PAS domain protein 1 (EPAS1), mRNA.	HIF2A; HLF; ECYT4; MOP2; PASD2
2041222	FLJ40504	414.372	4469.25	10.7856	Homo sapiens hypothetical protein FLJ40504 (FLJ40504), mRNA.	MGC138233; MGC138231
1680987	HAND1	951.613	9669.6	10.1613	Homo sapiens heart and neural crest derivatives expressed 1 (HAND1), mRNA.	Thing1; eHand; Hxt
1679262	DPYSL3	413.772	3737.97	9.03389	Homo sapiens dihydropyrimidinase-like 3 (DPYSL3), mRNA.	CRMP-4; DRP3; CRMP4; ULIP; DRP-3
1791270	CDH10	201.481	1811.86	8.99272	Homo sapiens cadherin 10, type 2 (T2-cadherin) (CDH10), mRNA.
2150851	SERPINB2	303.559	2713.36	8.93846	Homo sapiens serpin peptidase inhibitor, clade B (ovalbumin), member 2 (SERPINB2), mRNA.	PAI; PLANH2; HsT1201; PAI-2; PAI2
1810835	SPRR3	278.837	2431.86	8.72145	Homo sapiens small proline-rich protein 3 (SPRR3), transcript variant 1, mRNA.
1698666	CST6	205.553	1745.62	8.4923	Homo sapiens cystatin E/M (CST6), mRNA.
1725090	CTHRC1	356.217	3016.29	8.46758	Homo sapiens collagen triple helix repeat containing 1 (CTHRC1), mRNA.
1653856	STS-1	278.445	2323.92	8.34608	Homo sapiens Cbl-interacting protein Sts-1 (STS-1), mRNA.	MGC15437; KIAA1959; p70
1790529	LUM	505.958	4173.35	8.24841	Homo sapiens lumican (LUM), mRNA.	SLRR2D; LDC
1671392	KCNF1	105.014	827.135	7.87643	Homo sapiens potassium voltage-gated channel, subfamily F, member 1 (KCNF1), mRNA.	kH1; IK8; KCNF; KV5.1; MGC33316
1813669	ANKS1A	737.833	5789.3	7.84635	Homo sapiens ankyrin repeat and sterile alpha motif domain containing 1A (ANKS1A), mRNA.	ANKS1; KIAA0229; MGC42354
2413158	PODXL	251.579	1969.73	7.82947	Homo sapiens podocalyxin-like (PODXL), transcript variant 1, mRNA.	MGC138240; Gp200; PCLP
1750974	S100A9	1476.13	11530.8	7.81145	Homo sapiens S100 calcium binding protein A9 (calgranulin B) (S100A9), mRNA.	CFAG; MAC387; 60B8AG; MIF; MRP14; CGLB; CAGB; LIAG; NIF; P14; L1AG
2150856	SERPINB2	192.954	1456.17	7.54673	Homo sapiens serpin peptidase inhibitor, clade B (ovalbumin), member 2 (SERPINB2), mRNA.	PAI; PLANH2; HsT1201; PAI-2; PAI2
1697733	CST6	156.599	1149.72	7.34181	PREDICTED: Homo sapiens cystatin E/M (CST6), mRNA.
1674985	TMEM51	192.334	1385.07	7.2014	Homo sapiens transmembrane protein 51 (TMEM51), mRNA.	FLJ10199; C1orf72
1688780	S100A4	183.353	1295.09	7.06335	Homo sapiens S100 calcium binding protein A4 (S100A4), transcript variant 2, mRNA.	FSP1; MTS1; 18A2; PEL98; P9KA; CAPL; 42A
2149164	SFRP1	603.282	4247.3	7.04032	Homo sapiens secreted frizzled-related protein 1 (SFRP1), mRNA.	FRP; FrzA; SARP2; FRP1; FRP-1
1801616	EMP1	271.92	1866.87	6.86551	Homo sapiens epithelial membrane protein 1 (EMP1), mRNA.	EMP-1; CL-20; TMP
1706483	C1orf116	225.047	1539.01	6.83861	Homo sapiens chromosome 1 open reading frame 116 (C1orf116), transcript variant 1, mRNA.	MGC4309; DKFZp666H2010; MGC2742; FLJ36507; SARG
1705258	CPZ	110.079	752.449	6.83552	Homo sapiens carboxypeptidase Z (CPZ), transcript variant 1, mRNA.	MGC99682
1656369	C8orf4	114.428	762.357	6.66231	Homo sapiens chromosome 8 open reading frame 4 (C8orf4), mRNA.	MGC22806; TC1; TC-1; hTC-1
1705750	TGM2	289.505	1927.93	6.6594	Homo sapiens transglutaminase 2 (C polypeptide, protein-glutamine-gamma-glutamyltransferase) (TGM2), transcript variant 1, mRNA.	TGC; TG2
1796423	CLIC3	269.56	1783.93	6.61794	Homo sapiens chloride intracellular channel 3 (CLIC3), mRNA.
1695812	KRT72	143.499	936.522	6.52634	Homo sapiens keratin 72 (KRT72), mRNA.	KRT6IRS2; KRT6; MGC142246; K6irs; K6IRS2
1782938	SLC16A10	210.502	1347.11	6.39953	Homo sapiens solute carrier family 16, member 10 (aromatic amino acid transporter) (SLC16A10), mRNA.	TAT1; PRO0813
1694589	PAQR8	108.381	680.269	6.27665	Homo sapiens progestin and adipoQ receptor family member VIII (PAQR8), mRNA.	FLJ32521; LMPB1; FLJ46206; C6orf33; MPRB
2143685	CLDN7	333.659	2075.24	6.21965	Homo sapiens claudin 7 (CLDN7), mRNA.	claudin-1; CPETRL2; Hs.84359; CEPTRL2
1764885	C20orf75	129.257	798.459	6.17729	Homo sapiens chromosome 20 open reading frame 75 (C20orf75), mRNA.	dJ1056H1.1; MGC25027; NLRR4; FLJ23994
1694778	LOC646723	2613.84	16138.1	6.17408	PREDICTED: Homo sapiens similar to Keratin, type I cytoskeletal 18 (Cytokeratin-18) (CK-18) (Keratin-18) (K18) (LOC646723), mRNA.
1757497	VGF	136.27	824.282	6.0489	Homo sapiens VGF nerve growth factor inducible (VGF), mRNA.
1660031	P2RY6	105.224	633.663	6.02206	Homo sapiens pyrimidinergic receptor P2Y, G-protein coupled, 6 (P2RY6), transcript variant 3, mRNA.	P2Y6; MGC15335
1812073	ATP6V1B1	147.243	886.547	6.02096	Homo sapiens ATPase, H+ transporting, lysosomal 56/58kDa, V1 subunit B1 (ATP6V1B1), mRNA.	VATB; VPP3; ATP6B1; MGC32642; RTA1B; VMA2
1779147	ENC1	402.755	2416.69	6.00039	Homo sapiens ectodermal-neural cortex (with BTB-like domain) (ENC1), mRNA.	PIG10; NRPB; CCL28; FLJ39259; ENC-1; TP53I10; KLHL35
1690884	APOA1	232.59	1354.54	5.82373	Homo sapiens apolipoprotein A-I (APOA1), mRNA.	MGC117399
1709635	SLC38A11	236.132	1371.49	5.80813	Homo sapiens solute carrier family 38, member 11 (SLC38A11), mRNA.	FLJ39822; AVT2; MGC150450
1731062	NPY	163.008	935.568	5.73941	Homo sapiens neuropeptide Y (NPY), mRNA.	PYY4
1689146	GABRP	1910.58	10957.9	5.73539	Homo sapiens gamma-aminobutyric acid (GABA) A receptor, pi (GABRP), mRNA.	MGC126386; MGC126387
1778964	CLIC5	105.516	597.174	5.65958	Homo sapiens chloride intracellular channel 5 (CLIC5), mRNA.	FLJ90663; MST130; MSTP130; dJ447E21.4; CLIC5B
2197128	OSR1	116.792	652.281	5.58498	Homo sapiens odd-skipped related 1 (Drosophila) (OSR1), mRNA.	ODD
1792072	FUT4	198.913	1108.06	5.57059	Homo sapiens fucosyltransferase 4 (alpha (1,3) fucosyltransferase, myeloid-specific) (FUT4), mRNA.	FUC-TIV; FCT3A; ELFT; CD15
2073446	C1orf116	129.2	717.311	5.55194	Homo sapiens chromosome 1 open reading frame 116 (C1orf116), mRNA.	MGC4309; DKFZp666H2010; MGC2742; FLJ36507; SARG
1684306	S100A4	393.255	2138.41	5.43773	Homo sapiens S100 calcium binding protein A4 (S100A4), transcript variant 2, mRNA.	FSP1; MTS1; 18A2; PEL98; P9KA; CAPL; 42A
1748840	CALB2	126.863	686.035	5.40768	Homo sapiens calbindin 2 (CALB2), transcript variant CALB2c, mRNA.	CAL2
2166457	HPGD	104.66	564.941	5.39788	Homo sapiens hydroxyprostaglandin dehydrogenase 15-(NAD) (HPGD), mRNA.	PGDH; 15-PGDH; PGDH1
1801216	S100P	114.655	610.266	5.32264	Homo sapiens S100 calcium binding protein P (S100P), mRNA.	MIG9
1707124	TFPI	111.402	583.515	5.23792	Homo sapiens tissue factor pathway inhibitor (lipoprotein-associated coagulation inhibitor) (TFPI), transcript variant 1, mRNA.	TFI; LACI; EPI
1725338	CLDN23	226.733	1186.03	5.23096	Homo sapiens claudin 23 (CLDN23), mRNA.	CLDNL; hCG1646163
1810782	SH3KBP1	505.775	2632.86	5.20559	Homo sapiens SH3-domain kinase binding protein 1 (SH3KBP1), transcript variant 1, mRNA.	MIG18; GIG10; CIN85
2139761	LIMCH1	98.2309	510.646	5.19843	Homo sapiens LIM and calponin homology domains 1 (LIMCH1), mRNA.	DKFZp686B2470; DKFZp781I1455; DKFZp781C1754; LMO7B; DKFZp686G18243; DKFZp686G2094; MGC72127; DKFZp434I0312; DKFZp686A01247; LIMCH1A
2315979	LBH	164.143	852.281	5.19232	Homo sapiens limb bud and heart development homolog (mouse) (LBH), mRNA.	MGC163287; MGC104312; DKFZP566J091
1730084	COMT	316.81	1643.38	5.18727	Homo sapiens catechol-O-methyltransferase (COMT), transcript variant S-COMT, mRNA.
1716382	LOC387882	252.001	1301	5.16268	Homo sapiens hypothetical protein (LOC387882), mRNA.
1744635	PUNC	468.168	2414.86	5.15811	Homo sapiens putative neuronal cell adhesion molecule (PUNC), mRNA.	HsT18880
1681301	AIM2	102.793	529.424	5.15037	Homo sapiens absent in melanoma 2 (AIM2), mRNA.	PYHIN4
1813704	KIAA1199	104	533.088	5.12585	Homo sapiens KIAA1199 (KIAA1199), mRNA.	TMEM2L; CCSP1
2125346	MUC16	780.85	3994.89	5.11608	Homo sapiens mucin 16, cell surface associated (MUC16), mRNA.	FLJ14303; CA125
1758497	TTYH1	108.85	555.009	5.09884	Homo sapiens tweety homolog 1 (Drosophila) (TTYH1), transcript variant 1, mRNA.
1713995	SCNN1A	183.373	923.264	5.03491	Homo sapiens sodium channel, nonvoltage-gated 1 alpha (SCNN1A), mRNA.	SCNEA; FLJ21883; ENaCa; SCNN1; ENaCalpha
2230862	GYG1	643.415	3238.73	5.03366	Homo sapiens glycogenin 1 (GYG1), mRNA.	GYG
1753143	RHPN2	498.286	2483.22	4.98352	Homo sapiens rhophilin, Rho GTPase binding protein 2 (RHPN2), mRNA.	p76RBE; RhoBP
1805466	SOX9	202.559	992.5	4.89981	Homo sapiens SRY (sex determining region Y)-box 9 (campomelic dysplasia, autosomal sex-reversal) (SOX9), mRNA.	CMPD1; CMD1; SRA1
1678049	FGB	224.52	1098.89	4.89441	Homo sapiens fibrinogen beta chain (FGB), mRNA.	MGC120405; MGC104327
1696284	CLDN18	95.6427	468.026	4.89349	Homo sapiens claudin 18 (CLDN18), transcript variant 1, mRNA.
1667711	HRASLS3	124.983	600.074	4.80123	Homo sapiens HRAS-like suppressor 3 (HRASLS3), mRNA.	HREV107-3; HREV107; H-REV107-1; MGC118754
1805543	ADAMTS9	208.609	986.102	4.72704	Homo sapiens ADAM metallopeptidase with thrombospondin type 1 motif, 9 (ADAMTS9), mRNA.	KIAA1312; FLJ42955
1780898	PRKCH	391.829	1834.79	4.68262	Homo sapiens protein kinase C, eta (PRKCH), mRNA.	PRKCL; MGC26269; nPKC-eta; PKCL; MGC5363; PKC-L
1683263	TSPAN8	95.4621	441.235	4.6221	Homo sapiens tetraspanin 8 (TSPAN8), mRNA.	CO-029; TM4SF3
1723035	OLR1	145.714	671.832	4.61063	Homo sapiens oxidized low density lipoprotein (lectin-like) receptor 1 (OLR1), mRNA.	SCARE1; LOX1; CLEC8A
1689111	CXCL12	176.755	814.77	4.60961	Homo sapiens chemokine (C-X-C motif) ligand 12 (stromal cell-derived factor 1) (CXCL12), transcript variant 2, mRNA.	chemokine; TLSF-b; SDF1A; TPAR1; SDF-1b; TLSF-a; SDF1; PBSF; SDF1B; SCYB12; SDF-1a
2315044	FGG	133.042	612.683	4.6052	Homo sapiens fibrinogen gamma chain (FGG), transcript variant gamma-A, mRNA.
1764754	RAMP1	110.535	508.441	4.5998	Homo sapiens receptor (G protein-coupled) activity modifying protein 1 (RAMP1), mRNA.
2093343	PLAC8	107.977	496.357	4.59688	Homo sapiens placenta-specific 8 (PLAC8), mRNA.	C15; onzin
1703946	ADORA2B	209.037	956.17	4.57416	Homo sapiens adenosine A2b receptor (ADORA2B), mRNA.	ADORA2
1746085	IGFBP3	1199.41	5451.98	4.54556	Homo sapiens insulin-like growth factor binding protein 3 (IGFBP3), transcript variant 2, mRNA.	BP-53; IBP3
1692219	RAB11FIP1	799.839	3611.67	4.51549	Homo sapiens RAB11 family interacting protein 1 (class I) (RAB11FIP1), transcript variant 3, mRNA.	FLJ22622; DKFZp686E2214; rab11-FIP1; RCP; NOEL1A; MGC78448; FLJ22524
2163723	KRT7	236.105	1056.74	4.47572	Homo sapiens keratin 7 (KRT7), mRNA.	K7; MGC3625; MGC129731; SCL; K2C7; CK7
1695276	MAPRE2	285.952	1279.3	4.47383	Homo sapiens microtubule-associated protein, RP/EB family, member 2 (MAPRE2), mRNA.	RP1; EB1; EB2
1663866	TGFBI	3720.09	16538.7	4.44577	Homo sapiens transforming growth factor, beta-induced, 68kDa (TGFBI), mRNA.	CSD1; CSD2; CDB1; CDGG1; EBMD; CSD3; BIGH3; LCD1; CDG2; CSD
1658071	ATP1B1	406.792	1802.86	4.4319	Homo sapiens ATPase, Na+/K+ transporting, beta 1 polypeptide (ATP1B1), transcript variant 1, mRNA.	MGC1798; ATP1B
1739605	LYPD3	361.549	1597.36	4.4181	Homo sapiens LY6/PLAUR domain containing 3 (LYPD3), mRNA.	C4.4A
2218935	GPR37	414.598	1831.53	4.4176	Homo sapiens G protein-coupled receptor 37 (endothelin receptor type B-like) (GPR37), mRNA.	hET(B)R-LP; EDNRBL; PAELR
1741688	CPXM2	235.745	1036.99	4.39879	Homo sapiens carboxypeptidase X (M14 family), member 2 (CPXM2), mRNA.	UNQ676
1881909		202.211	877.152	4.3378	AGENCOURT_10229596 NIH_MGC_141 Homo sapiens cDNA clone IMAGE:6563923 5, mRNA sequence
1779448	EFHD1	268.161	1148.25	4.28196	Homo sapiens EF-hand domain family, member D1 (EFHD1), mRNA.	MSTP133; DKFZp781H0842; PP3051; MST133; FLJ13612
1787266	SPINK1	246.526	1051.04	4.2634	Homo sapiens serine peptidase inhibitor, Kazal type 1 (SPINK1), mRNA.	Spink3; PCTT; PSTI; TATI
1675656	PPFIBP2	152.043	644.523	4.23908	Homo sapiens PTPRF interacting protein, binding protein 2 (liprin beta 2) (PPFIBP2), mRNA.	Cclp1; MGC42541; DKFZp781K06126
2396875	IGFBP3	838.87	3549.76	4.2316	Homo sapiens insulin-like growth factor binding protein 3 (IGFBP3), transcript variant 1, mRNA.	BP-53; IBP3
1814015	CDH17	93.897	396.927	4.22726	Homo sapiens cadherin 17, LI cadherin (liver-intestine) (CDH17), mRNA.	HPT1; CDH16; FLJ26931; MGC142024; HPT-1; MGC138218
1791545	KRT23	197.372	830.811	4.20936	Homo sapiens keratin 23 (histone deacetylase inducible) (KRT23), mRNA.	MGC26158; CK23; DKFZP434G032; K23; HAIK1
1704554	LOC648470	134.782	566.92	4.2062	PREDICTED: Homo sapiens similar to Caspase-4 precursor (CASP-4) (ICH-2 protease) (TX protease) (ICE(rel)-II) (LOC648470), mRNA.
1788203	HEY1	314.679	1321.32	4.19895	Homo sapiens hairy/enhancer-of-split related with YRPW motif 1 (HEY1), transcript variant 2, mRNA.	MGC1274; CHF2; HERP2; HRT-1; HESR1; OAF1
1805410	C15orf48	126.132	526.576	4.17479	Homo sapiens chromosome 15 open reading frame 48 (C15orf48), transcript variant 2, mRNA.	FLJ22645; MGC32925; NMES1; FOAP-11
2347622	TRIM55	130.822	546.117	4.1745	Homo sapiens tripartite motif-containing 55 (TRIM55), transcript variant 3, mRNA.	MURF-2; RNF29
1753584	KRT8	1107.38	4620.6	4.17256	Homo sapiens keratin 8 (KRT8), mRNA.	CYK8; KO; K8; K2C8; CK8; CARD2
1812297	CYP26B1	134.807	559.417	4.14977	Homo sapiens cytochrome P450, family 26, subfamily B, polypeptide 1 (CYP26B1), mRNA.	DKFZp686G0638; CYP26A2; MGC129613; P450RAI-2
2075189	SLC35F2	516.701	2138.91	4.13956	Homo sapiens solute carrier family 35, member F2 (SLC35F2), mRNA.	FLJ13018; HSNOV1; DKFZp667H1615
1701603	ALPL	141.4	583.506	4.12664	Homo sapiens alkaline phosphatase, liver/bone/kidney (ALPL), transcript variant 1, mRNA.	AP-TNAP; TNAP; MGC161443; TNSALP; HOPS; FLJ40094
1662619	TFPI	104.493	428.518	4.10093	Homo sapiens tissue factor pathway inhibitor (lipoprotein-associated coagulation inhibitor) (TFPI), transcript variant 1, mRNA.	TFI; LACI; EPI
1764266	CKMT2	115.856	471.25	4.06755	Homo sapiens creatine kinase, mitochondrial 2 (sarcomeric) (CKMT2), nuclear gene encoding mitochondrial protein, transcript variant 1, mRNA.	SMTCK
1763390	ISL1	263.555	1069.22	4.05694	Homo sapiens ISL1 transcription factor, LIM/homeodomain, (islet-1) (ISL1), mRNA.	Isl-1
2094266	HES2	172.958	701.123	4.05372	Homo sapiens hairy and enhancer of split 2 (Drosophila) (HES2), mRNA.
1790859	PLAC9	201.368	811.342	4.02916	Homo sapiens placenta-specific 9 (PLAC9), mRNA.	MGC104710
2189027	LIPG	335.07	1347.46	4.02144	Homo sapiens lipase, endothelial (LIPG), mRNA.	EL; PRO719; EDL
1656501	DUSP5	230.656	919.85	3.98796	Homo sapiens dual specificity phosphatase 5 (DUSP5), mRNA.	HVH3; DUSP
1653026	PLAC8	109.196	435.389	3.98721	Homo sapiens placenta-specific 8 (PLAC8), mRNA.	C15; onzin
1808501	SH3KBP1	365.197	1447.01	3.96226	Homo sapiens SH3-domain kinase binding protein 1 (SH3KBP1), transcript variant 1, mRNA.	MIG18; GIG10; CIN85
1676449	SLIT2	182.15	720.77	3.95702	Homo sapiens slit homolog 2 (Drosophila) (SLIT2), mRNA.	Slit-2; SLIL3; FLJ14420
1756992	MUC1	171.309	671.942	3.92239	Homo sapiens mucin 1, cell surface associated (MUC1), transcript variant 6, mRNA.	PEMT; PUM; PEM; EMA; H23AG; MAM6; CD227
1670807	FAM84B	661.792	2578.94	3.89691	Homo sapiens family with sequence similarity 84, member B (FAM84B), mRNA.	BCMP101; NSE2
1760412	SHISA2	182.248	709.413	3.89257	Homo sapiens shisa homolog 2 (Xenopus laevis) (SHISA2), mRNA.	bA398O19.2; WGAR9166; C13orf13; PRO28631
1726597	FAM65B	98.2927	381.875	3.88508	Homo sapiens family with sequence similarity 65, member B (FAM65B), transcript variant 2, mRNA.	FAM65B; KIAA0386; DIFF48; DIFF40; PL48
1705814	KRT80	201.688	781.187	3.87324	Homo sapiens keratin 80 (KRT80), transcript variant 1, mRNA.	KB20
1733756	COL12A1	152.48	584.86	3.83565	Homo sapiens collagen, type XII, alpha 1 (COL12A1), transcript variant short, mRNA.	BA209D8.1; DJ234P15.1; COL12A1L
1684349	IL2RB	101.165	387.56	3.83099	Homo sapiens interleukin 2 receptor, beta (IL2RB), mRNA.	CD122; P70-75
1689176	C4orf31	100.441	383.134	3.81453	Homo sapiens chromosome 4 open reading frame 31 (C4orf31), mRNA.	FLJ23191
1721218	KRT13	143.888	548.313	3.81068	Homo sapiens keratin 13 (KRT13), transcript variant 2, mRNA.	MGC161462; CK13; K13; MGC3781
2364022	SLC16A3	241.196	916.892	3.80145	Homo sapiens solute carrier family 16, member 3 (monocarboxylic acid transporter 4) (SLC16A3), transcript variant 2, mRNA.	MCT3; MGC138472; MGC138474; MCT4
2117508	CTHRC1	110.177	417.294	3.78748	Homo sapiens collagen triple helix repeat containing 1 (CTHRC1), mRNA.
1667068	ZC3HAV1	223.672	846.818	3.78598	Homo sapiens zinc finger CCCH-type, antiviral 1 (ZC3HAV1), transcript variant 1, mRNA.	FLJ13288; ZC3HDC2; FLB6421; ZAP; DKFZp686H1869; DKFZp686O19171; MGC48898; DKFZp686F2052; ZC3H2
2363586	SDCBP	394.527	1490.96	3.77911	Homo sapiens syndecan binding protein (syntenin) (SDCBP), transcript variant 2, mRNA.	MDA-9; SYCL; TACIP18; ST1
1758672	FAM107B	335.852	1266.59	3.77126	Homo sapiens family with sequence similarity 107, member B (FAM107B), mRNA.	FLJ45505; C10orf45; MGC11034; MGC90261
1716246	FRZB	191.585	717.612	3.74566	Homo sapiens frizzled-related protein (FRZB), mRNA.	FRZB-1; FRZB-PEN; SRFP3; FRP-3; FZRB; hFIZ; FRITZ; SFRP3; FRE; FRZB1
1709091	OXGR1	99.7031	371.949	3.73056	Homo sapiens oxoglutarate (alpha-ketoglutarate) receptor 1 (OXGR1), mRNA.	P2RY15; GPR99; MGC119206; MGC119208; GPR80; P2Y15; MGC119207
1712400	SERPINB6	385.594	1429.62	3.70757	Homo sapiens serpin peptidase inhibitor, clade B (ovalbumin), member 6 (SERPINB6), mRNA.	PI6; MSTP057; MGC111370; PTI; DKFZp686I04222; CAP
1713829	PTGES	290.352	1075.69	3.70476	Homo sapiens prostaglandin E synthase (PTGES), mRNA.	mPGES-1; MGST1L1; MGST1-L1; PIG12; TP53I12; MGST-IV; PP102; MGC10317; PGES; PP1294
1658847	MGC61598	247.704	914.054	3.69011	PREDICTED: Homo sapiens similar to ankyrin-repeat protein Nrarp (MGC61598), mRNA.
1704286	FXYD5	230.19	849.066	3.68854	Homo sapiens FXYD domain containing ion transport regulator 5 (FXYD5), transcript variant 1, mRNA.	dysad; OIT2; PRO6241; HSPC113; RIC; IWU1; KCT1; IWU-1
1709870	HES2	119.723	441.546	3.68805	Homo sapiens hairy and enhancer of split 2 (Drosophila) (HES2), mRNA.
2407824	ATP1B1	760.534	2765.35	3.63606	Homo sapiens ATPase, Na+/K+ transporting, beta 1 polypeptide (ATP1B1), transcript variant 2, mRNA.	MGC1798; ATP1B
1782538	VIM	2032.4	7334.72	3.6089	Homo sapiens vimentin (VIM), mRNA.	FLJ36605
2363591	SDCBP	315.253	1128.3	3.57903	Homo sapiens syndecan binding protein (syntenin) (SDCBP), transcript variant 2, mRNA.	MDA-9; SYCL; TACIP18; ST1
1671971	LOC644743	2172.01	7686.76	3.539	PREDICTED: Homo sapiens hypothetical LOC644743 (LOC644743), mRNA.
1697268	EMILIN2	223.774	790.002	3.53035	Homo sapiens elastin microfibril interfacer 2 (EMILIN2), mRNA.	FLJ33200; FOAP-10; EMILIN-2
2094360	NR2F2	558.748	1965.03	3.51684	Homo sapiens nuclear receptor subfamily 2, group F, member 2 (NR2F2), mRNA.	COUP-TFII; TFCOUP2; MGC117452; COUPTFB; SVP40; ARP1
1740900	BMP4	133.822	470.368	3.51487	Homo sapiens bone morphogenetic protein 4 (BMP4), transcript variant 3, mRNA.	BMP2B1; BMP2B; ZYME
1815203	HMGCS2	119.123	418.273	3.51128	Homo sapiens 3-hydroxy-3-methylglutaryl-Coenzyme A synthase 2 (mitochondrial) (HMGCS2), nuclear gene encoding mitochondrial protein, mRNA.
2242463	CTSC	408.055	1431.09	3.50711	Homo sapiens cathepsin C (CTSC), transcript variant 1, mRNA.	JPD; DPP1; JP; HMS; CPPI; PALS; PLS; DPPI
1713751	ADAM19	461.294	1611.99	3.4945	Homo sapiens ADAM metallopeptidase domain 19 (meltrin beta) (ADAM19), transcript variant 2, mRNA.	MADDAM; FKSG34; MLTNB
1713529	SEMA6A	768.322	2681.35	3.48988	Homo sapiens sema domain, transmembrane domain (TM), and cytoplasmic domain, (semaphorin) 6A (SEMA6A), mRNA.	VIA; KIAA1368; sema VIa; SEMAQ; SEMA; SEMA6A1; HT018
1785646	PMP22	370.906	1293.84	3.48833	Homo sapiens peripheral myelin protein 22 (PMP22), transcript variant 2, mRNA.	CMT1A; GAS-3; DSS; CMT1E; MGC20769; HMSNIA; HNPP; Sp110
1787815	TRIB3	211.507	736.054	3.48005	Homo sapiens tribbles homolog 3 (Drosophila) (TRIB3), mRNA.	SKIP3; NIPK; SINK; TRB3; C20orf97
1729801	S100A8	2201.92	7622.42	3.46172	Homo sapiens S100 calcium binding protein A8 (S100A8), mRNA.	CFAG; 60B8AG; MRP8; CGLA; L1Ag; MIF; MA387; CAGA; CP-10; NIF; P8
1730612	DBNDD2	849.747	2920.78	3.43724	Homo sapiens dysbindin (dystrobrevin binding protein 1) domain containing 2 (DBNDD2), transcript variant 3, mRNA.	HSMNP1; CK1BP; C20orf35
1810274	HOXB2	101.9	350.113	3.43584	Homo sapiens homeobox B2 (HOXB2), mRNA.	HOX2H; HOX2; K8; Hox-2.8
1679754	ADRA1B	117.562	402.151	3.42074	Homo sapiens adrenergic, alpha-1B-, receptor (ADRA1B), mRNA.	ALPHA1BAR; ADRA1
2374352	DBNDD1	244.263	834.515	3.41646	Homo sapiens dysbindin (dystrobrevin binding protein 1) domain containing 1 (DBNDD1), transcript variant 1, mRNA.	MGC3101; FLJ12582
1658494	C13orf15	153.953	523.096	3.39775	Homo sapiens chromosome 13 open reading frame 15 (C13orf15), mRNA.	bA157L14.2; MGC87338; RGC-32; KIAA0564; RGC32
1687867	LOC647954	348.507	1183.7	3.39649	PREDICTED: Homo sapiens misc_RNA (LOC647954), miscRNA.
1808226	RGS16	97.7862	331.142	3.38639	Homo sapiens regulator of G-protein signalling 16 (RGS16), mRNA.	RGS-R; A28-RGS14; A28-RGS14P
1711888	COBL	156.831	530.555	3.38298	Homo sapiens cordon-bleu homolog (mouse) (COBL), mRNA.	DKFZp686G13227; MGC131893; KIAA0633
1729288	C1QTNF6	258.952	871.826	3.36675	Homo sapiens C1q and tumor necrosis factor related protein 6 (C1QTNF6), transcript variant 1, mRNA.	ZACRP6; CTRP6
2058251	VIM	987.022	3321.55	3.36523	Homo sapiens vimentin (VIM), mRNA.	FLJ36605
1734929	BBOX1	157.297	528.805	3.36182	Homo sapiens butyrobetaine (gamma), 2-oxoglutarate dioxygenase (gamma-butyrobetaine hydroxylase) 1 (BBOX1), mRNA.	G-BBH; BBOX; gamma-BBH; BBH
1757074	GNG10	281.211	945.009	3.3605	Homo sapiens guanine nucleotide binding protein (G protein), gamma 10 (GNG10), mRNA.
1664978	TJP2	233.115	783.227	3.35983	Homo sapiens tight junction protein 2 (zona occludens 2) (TJP2), transcript variant 2, mRNA.	MGC26306; ZO2; X104; ZO-2
1658498	SLC44A3	196.027	658.019	3.35677	Homo sapiens solute carrier family 44, member 3 (SLC44A3), mRNA.	CTL3; MGC45474
1670306	SCGB3A2	102.459	342.998	3.34765	Homo sapiens secretoglobin, family 3A, member 2 (SCGB3A2), mRNA.	LU103; UGRP1; PNSP1
1720996	SLC12A2	245.353	818.563	3.33627	Homo sapiens solute carrier family 12 (sodium/potassium/chloride transporters), member 2 (SLC12A2), mRNA.	BSC2; NKCC1; MGC104233; BSC
1744765	KRT4	98.1912	327.269	3.33298	Homo sapiens keratin 4 (KRT4), mRNA.	CK4; CYK4; K4; FLJ31692
1672611	CDH11	192.222	640.029	3.32963	Homo sapiens cadherin 11, type 2, OB-cadherin (osteoblast) (CDH11), mRNA.	CDHOB; CAD11; OB; OSF-4
1748903	LIN28	127.989	423.878	3.31184	Homo sapiens lin-28 homolog (C. elegans) (LIN28), mRNA.	CSDD1; LIN28A; FLJ12457; LIN-28; ZCCHC1
1774604	PNKD	158.373	522.455	3.2989	Homo sapiens paroxysmal nonkinesiogenic dyskinesia (PNKD), transcript variant 2, mRNA.	FKSG19; KIPP1184; DKFZp564N1362; MR1; FPD1; TAHCCP2; MGC31943; DYT8; KIAA1184; BRP17; MR-1; PDC
1790577	SLC35F2	332.522	1094.86	3.29261	Homo sapiens solute carrier family 35, member F2 (SLC35F2), mRNA.	FLJ13018; HSNOV1; DKFZp667H1615
1762764	SH3BGRL2	375.445	1236.12	3.29242	Homo sapiens SH3 domain binding glutamic acid-rich protein like 2 (SH3BGRL2), mRNA.	FLJ90025
1689037	LIPG	165.364	541.478	3.27446	Homo sapiens lipase, endothelial (LIPG), mRNA.	EL; PRO719; EDL
2402600	GLIS3	117.552	384.636	3.27203	Homo sapiens GLIS family zinc finger 3 (GLIS3), transcript variant 2, mRNA.	ZNF515; FLJ38999; MGC33662; FLJ90578
2403247	CMTM7	186.374	609.342	3.26947	Homo sapiens CKLF-like MARVEL transmembrane domain containing 7 (CMTM7), transcript variant 2, mRNA.	CKLFSF7; FLJ30992
2112638	SVEP1	134.935	439.406	3.25643	Homo sapiens sushi, von Willebrand factor type A, EGF and pentraxin domain containing 1 (SVEP1), mRNA.	FLJ16013; POLYDOM; CCP22; C9orf13; SEL-OB; FLJ90719
1680925	SLC9A3R1	665.35	2163.42	3.25156	Homo sapiens solute carrier family 9 (sodium/hydrogen exchanger), member 3 regulator 1 (SLC9A3R1), mRNA.	NHERF1; NHERF; EBP50
2372915	P2RY2	114.883	373.25	3.24896	Homo sapiens purinergic receptor P2Y, G-protein coupled, 2 (P2RY2), transcript variant 2, mRNA.	P2U; MGC40010; P2RU1; P2Y2R; P2Y2; P2U1; P2UR; MGC20088; HP2U
1712545	S100A3	105.104	340.563	3.24025	Homo sapiens S100 calcium binding protein A3 (S100A3), mRNA.	S100E
1790689	CRISPLD2	529.441	1706.55	3.2233	Homo sapiens cysteine-rich secretory protein LCCL domain containing 2 (CRISPLD2), mRNA.	DKFZP434B044; MGC74865; CRISP11; LCRISP2
1696360	CTSB	291.644	938.239	3.21707	Homo sapiens cathepsin B (CTSB), transcript variant 2, mRNA.	CPSB; APPS
1810604	ELMOD1	96.3472	307.963	3.19639	Homo sapiens ELMO/CED-12 domain containing 1 (ELMOD1), mRNA.	DKFZp547C176
2327860	MAL	103.304	329.803	3.19255	Homo sapiens mal, T-cell differentiation protein (MAL), transcript variant d, mRNA.
1905548		201.253	639.86	3.17938	Homo sapiens mRNA; cDNA DKFZp779M2422 (from clone DKFZp779M2422)
1695316	SLC39A8	169.225	536.379	3.16963	Homo sapiens solute carrier family 39 (zinc transporter), member 8 (SLC39A8), mRNA.	BIGM103; LZT-Hs6
1721833	IER5	265	839.707	3.1687	Homo sapiens immediate early response 5 (IER5), mRNA.	SBBI48; MGC102760
1651547	SEMA3E	124.761	394.192	3.15958	Homo sapiens sema domain, immunoglobulin domain (Ig), short basic domain, secreted, (semaphorin) 3E (SEMA3E), mRNA.	SEMAH; coll-5; M-SEMAH; M-sema H; M-SemaK; KIAA0331
1746801	CGN	617.956	1951.81	3.15849	Homo sapiens cingulin (CGN), mRNA.	FLJ39281; DKFZp779N1112; KIAA1319
1702712	TRIM55	131.901	415.387	3.14923	Homo sapiens tripartite motif-containing 55 (TRIM55), transcript variant 1, mRNA.	MURF-2; RNF29
1672124	C4orf18	153.07	481.694	3.14688	Homo sapiens chromosome 4 open reading frame 18 (C4orf18), transcript variant 2, mRNA.	AD021; DKFZp434L142; AD036; FLJ38155
2139970	ALDH1A3	172.586	540.878	3.13396	Homo sapiens aldehyde dehydrogenase 1 family, member A3 (ALDH1A3), mRNA.	RALDH3; ALDH6; ALDH1A6
1695404	LY6E	784.122	2455.36	3.13134	Homo sapiens lymphocyte antigen 6 complex, locus E (LY6E), mRNA.	TSA-1; RIGE; RIG-E; SCA2; SCA-2
1678170	MME	125.463	392.724	3.13018	Homo sapiens membrane metallo-endopeptidase (MME), transcript variant 1, mRNA.	NEP; MGC126681; CD10; MGC126707; DKFZp686O16152; CALLA
2072622	FLJ12684	100.029	311.709	3.11619	Homo sapiens hypothetical protein FLJ12684 (FLJ12684), mRNA. XR_001254
1656487	FGA	252.237	783.922	3.10787	Homo sapiens fibrinogen alpha chain (FGA), transcript variant alpha, mRNA.	MGC119423; MGC119425; Fib2; MGC119422
1785852	OBFC2A	222.778	692.314	3.10764	Homo sapiens oligonucleotide/oligosaccharide-binding fold containing 2A (OBFC2A), mRNA.	MGC111163; FLJ22833; DKFZp667M1322; FLJ13624
1696054	SMYD1	95.6321	296.301	3.09834	Homo sapiens SET and MYND domain containing 1 (SMYD1), mRNA.	BOP; ZMYND22; ZMYND18
1718866	C5orf46	174.226	539.447	3.09625	Homo sapiens chromosome 5 open reading frame 46 (C5orf46), mRNA.
2197365	RGS2	348.642	1074.85	3.08295	Homo sapiens regulator of G-protein signalling 2, 24kDa (RGS2), mRNA.	G0S8
1795342	MLPH	122.453	376.762	3.07678	Homo sapiens melanophilin (MLPH), transcript variant 2, mRNA.	SLAC2-A; MGC59733; MGC2771
1673363	CD97	213.249	655.757	3.07508	Homo sapiens CD97 molecule (CD97), transcript variant 1, mRNA.	TM7LN1
1810729	UBL3	451.563	1386.83	3.07118	Homo sapiens ubiquitin-like 3 (UBL3), mRNA.	DKFZP434K151; PNSC1; HCG-1; FLJ32018
1698934	CMTM7	1279.75	3929.28	3.07035	Homo sapiens CKLF-like MARVEL transmembrane domain containing 7 (CMTM7), transcript variant 2, mRNA.	CKLFSF7; FLJ30992
1711899	ANXA2	878.755	2696.02	3.06801	Homo sapiens annexin A2 (ANXA2), transcript variant 2, mRNA.	P36; LPC2D; ANX2L4; ANX2; PAP-IV; CAL1H; LIP2; LPC2
2309848	FXYD5	778.515	2382.19	3.05992	Homo sapiens FXYD domain containing ion transport regulator 5 (FXYD5), transcript variant 2, mRNA.	dysad; OIT2; PRO6241; HSPC113; RIC; IWU1; KCT1; IWU-1
1809931	NDRG1	190.813	583.784	3.05945	Homo sapiens N-myc downstream regulated gene 1 (NDRG1), mRNA.	CMT4D; GC4; RTP; RIT42; PROXY1; NMSL; NDR1; TDD5; TARG1; CAP43; HMSNL; DRG1
1739001	TACSTD2	1452.81	4440.79	3.05669	Homo sapiens tumor-associated calcium signal transducer 2 (TACSTD2), mRNA.	GA733; EGP-1; TROP2; GA733-1; M1S1
2206746	BGN	1030.73	3139.44	3.04585	Homo sapiens biglycan (BGN), mRNA.	SLRR1A; PG-S1; PGI; DSPG1
2371280	CSF3R	137.605	418.295	3.03983	Homo sapiens colony stimulating factor 3 receptor (granulocyte) (CSF3R), transcript variant 4, mRNA.	GCSFR; CD114
2299095	SIGLEC6	93.4097	283.181	3.0316	Homo sapiens sialic acid binding Ig-like lectin 6 (SIGLEC6), transcript variant 2, mRNA.	CD33L1; CD327; SIGLEC-6; OBBP1; CD33L; CDw327
1711015	CRYAA	119.704	362.043	3.02449	Homo sapiens crystallin, alpha A (CRYAA), mRNA.	HSPB4; CRYA1
1808590	GUCY1A3	519.513	1569.39	3.02088	Homo sapiens guanylate cyclase 1, soluble, alpha 3 (GUCY1A3), mRNA.	GUCA3; GC-SA3; GUC1A3; GUCSA3
